# Supplementary material for: Comprehensive Analysis of ABCG2 Genetic Variation in the Polish Population and Its Inter-Population Comparison
Source: Genes (Basel). 2020 Sep 29;11(10):1144. doi: 10.3390/genes11101144 (PMC7600124; doi:10.3390/genes11101144)
Supplement: Supplementary file 1 [file genes-11-01144-s001.zip]

Archive with 5 entries (5 files):
- FigS1_S24_and_TabS1_S24_HRM_summary.pdf
- FigS25_and_S26_descriptions.pdf
- FigS25_LDlink_matrix_plots.pdf
- FigS26_Network_block1_block2.png
- TabS25_S26.pdf
